# Supplementary material for: Design, Synthesis, and Antimicrobial Activity Evaluation of Ciprofloxacin—Indole Hybrids
Source: Molecules. 2023 Aug 29;28(17):6325. doi: 10.3390/molecules28176325 (PMC10488977; doi:10.3390/molecules28176325)
Supplement: Supplementary file 1 [file molecules-28-06325-s001.zip]

Archive with 1 entries (1 files):
- molecules-2566789-SI.pdf
